# Supplementary material for: The Effect of Nanoscale Modification of Nisin by Different Milk-Derived Proteins on Its Physicochemical Properties and Antibacterial Activity
Source: Foods. 2024 May 22;13(11):1606. doi: 10.3390/foods13111606 (PMC11171616; doi:10.3390/foods13111606)
Supplement: Supplementary file 1 [file foods-13-01606-s001.zip]

Archive with 1 entries (1 files):
- foods-2991541-supplementary.pdf
